# Supplementary material for: Influence of selected non-antibiotic pharmaceuticals on antibiotic resistance gene transfer in Escherichia coli
Source: PLoS One. 2024 Jun 21;19(6):e0304980. doi: 10.1371/journal.pone.0304980 (PMC11192386; doi:10.1371/journal.pone.0304980)
Supplement: S2 File — (XLSX) [file pone.0304980.s002.xlsx]

## Sheet: Sheet1
74	485	523	578	634	670	39	32	28	19	15	74	78	83	87	88	2500
81	495	543	678	600	570	59	42	13	14	22	64	60	70	80	72	2000
67	475	503	478	668	770	19	22	43	24	8	84	96	96	94	104	3000
5.71548	8.16497	16.3299	81.6497	27.7609	81.6497	16.3299	8.16497	12.2474	4.08248	5.71548	8.16497	14.6969	10.6145	5.71548	13.0639	408.248
1	6.55	7.06	7.81	8.57	9.05	0.53	0.43	0.38	0.26	0.2	1	1.05	1.12	1.18	1.19	33.87
1.09	6.11	6.7	8.37	7.41	7.04	0.73	0.52	0.16	0.17	0.27	0.79	0.74	0.86	0.99	0.89	24.69
0.9	7.09	7.5	7.13	9.97	11.49	0.28	0.33	0.64	0.36	0.12	1.25	1.43	1.43	1.4	1.55	44.78
0.077603	0.400777	0.327143	0.507017	1.04665	1.81953	0.184089	0.077603	0.196186	0.077603	0.0612826	0.188031	0.282174	0.233	0.167531	0.269815	8.21184
25000	25000	25000	25300	25000	25000	25000	25000	25200	26000	19000	25000	25000	17000	25000	32300	24000
24000	23000	22000	24300	22000	24000	24000	20000	24200	22000	24000	22000	21000	23000	19000	24300	22000
26000	27000	19000	23300	28000	23000	26000	30000	23200	18000	29000	28000	29000	30000	31000	16300	20000
816.497	12415.4	11002	12034.3	12472	11885.3	816.497	4082.48	816.497	3265.99	4082.48	2449.49	3265.99	5312.46	4898.98	6531.97	1632.99
0.00296	0.0194	0.0209	0.02285	0.0254	0.0268	0.00156	0.00128	0.0011	0.00073	0.000789	0.00296	0.00312	0.00488	0.00384	0.00272	0.10417
0.003375	0.0215	0.0247	0.0279	0.0273	0.0238	0.00246	0.0021	0.000537	0.000636	0.000917	0.002909	0.002857	0.00304	0.00421	0.00296	0.0909
0.00258	0.01759	0.0265	0.0205	0.0239	0.0335	0.00073	0.00073	0.00185	0.00133	0.000276	0.003	0.00331	0.0032	0.00303	0.00638	0.15
0.00297167	0.0194967	0.0240333	0.02375	0.0255333	0.0280333	0.00158333	0.00137	0.00116233	0.000898667	0.000660667	0.00295633	0.00309567	0.00370667	0.00369333	0.00402	0.115023
0.000324662	0.00159771	0.00233429	0.00308734	0.00139124	0.0040549	0.000706462	0.000562909	0.000537839	0.000307403	0.000276975	3.7241e-05	0.000185735	0.000832239	0.00049277	0.00167165	0.0253186
1	6.6	7.1	7.7	8.6	9.1	0.53	0.43	0.37	0.25	0.27	1	1.05	1.65	1.3	0.92	35.19
1.14	6.4	7.3	8.3	8.1	7.1	0.73	0.62	0.16	0.19	0.27	0.86	0.85	0.9	1.25	0.88	26.9
0.87	6.8	10.3	7.9	9.3	13	0.28	0.28	0.72	0.52	0.11	1.16	1.28	1.24	1.17	2.47	58.14
0.110252	0.163299	8.23333	7.96667	8.66667	9.73333	0.513333	0.443333	0.416667	0.32	0.216667	1.00667	1.06	1.26333	1.24	1.42333	40.0767
		1.46363	0.249444	0.492161	2.44994	0.184089	0.139124	0.230988	0.143527	0.0754247	0.122565	0.175689	0.30663	0.0535413	0.740285	13.2135
	Metoclopramide HCl	Fold change of Transfer ratio
	0.00 μg/ml	1	0.11
	0.265 μg/ml	6.55	0.16
	0.53 μg/ml	8.2	1.5
	1.06 μg/ml	7.97	0.2
	2.12 μg/ml	8.67	0.5
	4.24 μg/ml	9.73	2.4
	Levofloxacin
	0.125 μg/ml	40.08	13.2
	Hyoscine butylbromide
	0.00 μg/ml	1	0.11
	0.005 μg/ml	0.51	0.18
	0.01 μg/ml	0.44	0.14
	0.02 μg/ml	0.42	0.23
	0.04 μg/ml	0.32	0.14
	0.08 μg/ml	0.22	0.08
	Tiemonium methylsulfate
	0.00 μg/ml	1	0.11
	0.8 μg/ml	1.01	0.12
	1.6 μg/ml	1.06	0.18
	3.2 μg/ml	1.26	0.3
	6.4 μg/ml	1.24	0.05
	12.8 μg/ml	1.42	0.74
